# Supplementary material for: Polymeric Particle BAM15 Targeting Macrophages Attenuates the Severity of LPS-Induced Sepsis: A Proof of Concept for Specific Immune Cell-Targeted Therapy
Source: Pharmaceutics. 2023 Nov 28;15(12):2695. doi: 10.3390/pharmaceutics15122695 (PMC10747619; doi:10.3390/pharmaceutics15122695)
Supplement: Supplementary file 1 [file pharmaceutics-15-02695-s001.zip]

Archive with 1 entries (1 files):
- pharmaceutics-2693183-supplementary.pdf
